# Supplementary material for: Health seeking behaviour and delayed management of tuberculosis patients in rural Bangladesh
Source: BMC Infect Dis. 2018 Oct 12;18:515. doi: 10.1186/s12879-018-3430-0 (PMC6186095; doi:10.1186/s12879-018-3430-0)
Supplement: Supplementary file 1 — Provided the data set that was used for this manuscript. Total 280 patients were enrolled and analyzed and variables used for this manuscript. (XLS 490 kb) [file 12879_2018_3430_MOESM1_ESM.xls]

## Sheet: MainInfo
Sl_No	InterView_Date	Interviewer_code	P_CID	P_RID	DOB	Sex	Relizon	Family_Member	Occupation	House_Hold	House_Hold_Occupation	Education	House_Hold_Education	Child_under5	Monthly_Income	Room_Number	House	Land	TypeOfWall	TypeOfRoof	TypeOfFloor	DrinkingSourse	WashingSourse	CookingSourse	BatchSourse	Tubwell	TypeOfToilet	DomesticAnimal	Cow	Got	Hen	Duck	LandForHouse	LandForCultavition	BCG_Vaccine	Spot_BCG_Vaccine	Smoking	Regular	eRegular	Ceg	Bidi	Tobaco	DurationOfSmok	FamilyMember_SymtomOfTB	Relation1	R1_PhysicalProblem1	R1_Duration1	R1_SourseOfTretment	R1_PhysicalProblem2
E0001	2005-06-28	16	V35076001	1V35041803	1963-05-01	1	1	6	5	2	5	10	10	1	4500	3	2	2	4	4	1	4	4	4	3	2	4	0	1	1	2	1	5	30	1	1	2	2	1	1	1	2	20	2	2	1	8	0	4
E0002	2005-11-22	16	VB1016601	1VB1011701	1948-11-01	1	1	7	7	2	7	1	1	0	3000	2	2	2	4	4	1	4	3	3	3	2	4	0	1	1	1	1	15	7	1	1	2	2	1	2	2	2	40	1	0	0	0	0	0
E0003	2006-01-26	16	VB1019101	2VB1020201	1957-07-15	1	1	4	1	2	1	0	0	0	3000	1	2	2	4	4	1	1	1	1	1	2	4	0	1	1	2	1	1	21	1	1	2	2	1	1	1	2	8	1	0	0	0	0	0
E0004	2006-03-01	15	V45015901	1V45009903	1960-05-01	1	1	4	1	2	1	0	0	0	3000	3	2	2	4	4	1	4	3	4	4	2	2	0	1	1	2	2	5	30	1	1	2	2	1	1	2	2	15	1	0	0	0	0	0
E0005	2006-03-23	16	VB3042604	4VB3042604	1980-07-16	2	1	5	9	1	12	10	5	1	4000	3	2	2	4	4	1	4	3	3	3	2	4	0	1	1	1	1	17	110	2	2	1	0	0	0	0	0	0	1	0	0	0	0	0
E0006	2006-04-13	16	V38018201	1V38022201	1939-10-01	1	1	5	18	2	8	5	5	0	4000	4	2	2	4	4	1	4	4	4	4	2	3	0	2	1	2	2	7	33	1	1	2	2	1	2	1	1	30	1	0	0	0	0	0
E0007	2006-06-22	16	VB2016102	1VB2009106	1940-01-01	2	1	10	9	1	1	0	4	1	10000	4	2	2	4	4	1	4	3	3	3	2	2	0	1	1	2	2	10	0	1	1	2	2	1	1	1	2	40	2	1	1	60	2	4
E0008	2006-08-23	11	V65014602	2V65010111	1955-02-01	2	1	4	9	1	3	0	9	0	4000	3	2	1	4	4	1	4	4	4	4	2	2	0	1	2	2	2	14	0	1	1	1	0	0	0	0	0	0	1	0	0	0	0	0
E0009	2006-09-05	11	V99003302	1VB1014703	1961-02-01	2	1	5	9	1	2	0	0	1	2000	1	2	2	4	4	1	3	3	3	3	1	4	0	1	2	1	1	2	6	2	2	1	0	0	0	0	0	0	1	0	0	0	0	0
E0010	2006-10-16	27	V35086101	1V35009140	1973-07-31	1	2	3	77	2	77	5	5	1	2500	2	1	1	4	4	1	4	4	1	1	2	4	0	1	1	1	1	0	0	2	2	2	2	1	2	1	1	4	1	0	0	0	0	0
E0011	2006-10-18	11	D31006202	1D31003602	1946-03-01	2	2	5	9	1	1	0	0	0	3000	1	2	1	2	4	1	2	2	2	2	2	2	0	1	1	1	2	3	0	1	1	2	2	1	1	2	2	30	1	0	0	0	0	0
E0012	2006-12-18	12	V35019301	1V35007707	1950-11-01	1	2	4	1	2	1	3	3	0	4000	4	2	1	4	4	1	4	1	1	1	1	2	0	2	2	2	1	7	0	1	1	1	0	0	0	0	0	0	2	2	1	60	2	4
E0013	2007-01-07	15	V73009902	1V73008540	1975-11-17	1	1	8	8	1	09	5	4	1	4000	3	2	2	4	4	1	4	3	2	2	2	3	0	1	1	2	2	15	40	1	1	2	1	2	2	1	1	3	1	0	0	0	0	0
E0014	2007-02-12	12	VB1000101	1VB1000103	1957-02-01	1	2	5	8	2	8	0	0	0	4500	2	2	1	4	4	1	1	1	1	1	2	4	0	1	1	1	2	2	0	2	2	1	0	0	0	0	0	0	2	4	1	60	1	2
E0015	2007-05-21	16	VB3071201	4VB3307120	1943-01-01	1	2	5	3	2	3	2	2	0	10000	3	2	1	4	4	1	1	1	1	1	1	2	0	1	1	1	1	10	0	1	1	1	0	0	0	0	0	0	1	0	0	0	0	0
E0016	2007-05-24	27	V35021106	4V35021106	1980-05-03	2	2	8	9	1	12	4	2	1	7000	2	2	1	4	4	1	4	4	1	1	2	2	0	1	1	1	1	2	0	2	2	1	0	0	0	0	0	0	1	0	0	0	0	0
E0017	2007-05-24	27	VB1021301	1VB1017603	1952-03-01	1	2	5	5	2	5	6	6	0	5000	3	2	2	4	4	1	1	1	1	1	2	4	0	1	1	2	1	2	3	2	2	2	2	2	1	2	2	12	1	0	0	0	0	0
E0018	2007-05-30	16	V35004201	1V35003714	1948-10-01	1	2	9	77	2	77	0	0	0	5000	4	2	2	4	4	1	4	4	1	1	2	2	0	2	1	1	1	4	50	1	1	2	2	1	2	2	1	40	2	5	1	60	0	4
E0019	2007-06-13	28	V35012901	1V35014003	1956-10-01	1	2	5	3	2	3	6	6	0	3000	1	1	1	4	4	1	3	3	3	3	2	4	0	1	1	1	1	0	0	1	1	2	2	1	2	1	1	2	1	0	0	0	0	0
E0020	2007-07-29	16	VB3073801	4VB3073801	1955-01-01	1	2	8	3	2	3	0	0	1	3000	2	1	1	4	4	1	4	1	1	1	2	2	0	1	1	1	1	0	0	1	1	2	2	1	2	2	1	30	1	0	0	0	0	0
E0021	2007-07-24	16	V35017601	1V35007803	1961-09-01	1	2	5	8	2	8	0	0	0	2500	2	1	1	4	4	1	4	4	4	4	2	2	0	1	1	1	1	0	0	1	1	2	2	1	2	1	1	30	1	0	0	0	0	0
E0022	2007-08-21	16	VB3035103	3VB3057003	1972-01-01	1	2	11	3	1	3	6	0	1	15000	3	2	2	4	4	1	4	1	1	1	1	4	0	1	1	1	1	30	12	2	2	1	0	0	0	0	0	0	2	4	1	210	2	4
E0023	2007-09-24	16	VB3048502	1VB3030002	1949-01-01	2	1	7	9	1	12	0	3	1	10000	2	2	2	4	4	1	4	3	3	3	2	3	0	1	2	1	1	12	120	1	1	2	2	1	1	1	2	3	1	0	0	0	0	0
E0024	2007-09-24	16	VB1012504	2VB1010513	1989-08-03	1	1	6	1	1	2	0	5	0	4000	2	2	1	4	4	1	4	3	3	3	2	4	0	2	2	2	2	4	0	1	1	2	2	1	2	1	1	3	1	0	0	0	0	0
E0025	2007-10-10	15	V74019302	1V74011940	1959-08-01	1	1	6	8	1	9	0	0	0	3000	3	2	2	4	4	1	4	3	4	4	2	2	0	1	1	2	2	6	50	1	1	2	2	1	1	1	2	3	1	0	0	0	0	0
E0026	2007-10-10	15	V64057302	3V64063603	1962-03-20	1	1	4	2	1	9	0	0	1	3000	2	2	1	3	4	1	4	3	4	4	2	2	0	1	2	2	2	0	1	1	1	1	0	0	0	0	0	0	1	0	0	0	0	0
E0027	2007-11-20	15	V64071110	1V64060340	1977-11-19	2	1	8	9	1	12	4	0	1	4000	2	2	1	4	4	1	4	2	2	2	2	2	0	1	1	2	2	5	0	2	2	1	0	0	0	0	0	0	1	0	0	0	0	0
E0028	2008-01-08	16	VB3049601	1VB3030302	1956-08-01	2	1	2	9	2	9	0	0	0	1000	2	2	1	4	4	1	4	3	3	3	2	4	0	1	1	1	1	2	0	1	1	2	2	1	1	1	2	30	1	0	0	0	0	0
E0029	2007-02-28	16	VB3004203	2VB3003605	1947-04-01	1	2	6	12	1	12	2	0	1	3000	3	2	1	4	4	1	4	3	3	3	2	2	0	2	1	2	1	12	0	1	1	2	2	1	1	2	1	30	1	0	0	0	0	0
E0030	2007-02-28	15	V64078201	1V64056003	1953-05-15	1	1	7	1	2	1	0	0	1	3000	2	2	1	4	4	1	4	3	1	1	2	2	0	1	1	1	1	3	0	1	1	1	0	0	0	0	0	0	1	0	0	0	0	0
E0031	2008-03-12	12	V35019301	1V35007707	1950-11-01	1	2	3	1	2	1	0	0	0	5000	4	2	1	4	4	1	4	1	1	1	1	2	0	2	2	1	1	7	0	1	1	1	0	0	0	0	0	0	2	2	1	120	1	0
E0032	2008-02-26	16	V38020901	1V38017806	1950-05-01	2	1	4	9	2	9	0	0	1	5000	3	2	2	4	4	1	4	3	3	3	2	2	0	2	1	2	2	3	7	1	1	2	2	1	1	1	2	5	1	0	0	0	0	0
E0033	2008-01-19	16	VB3047701	1VB3028301	1945-06-01	1	1	9	1	2	1	6	6	1	5000	5	2	2	4	4	1	4	1	1	1	2	2	0	1	2	1	2	4	40	1	1	2	2	1	2	2	1	20	1	0	0	0	0	0
E0034	2008-04-17	11	V43016901	1V43010803	1952-01-01	1	1	6	1	2	1	3	3	1	5000	2	2	2	4	4	1	4	3	3	3	2	4	0	2	2	2	2	2	30	1	1	2	2	1	1	2	1	40	2	19	1	30	0	3
E0035	2008-03-25	16	V38021901	1V38017803	1960-11-01	1	1	4	7	2	07	0	0	0	4000	2	2	1	4	4	1	4	3	3	3	2	4	0	1	1	1	1	2	0	1	1	2	2	1	1	2	1	25	1	0	0	0	0	0
E0036	2008-08-25	15	V64103001	1V64056203	1955-02-01	1	1	5	2	2	2	0	0	1	3000	3	2	1	4	4	1	4	2	2	2	2	2	0	1	1	2	2	3	0	1	1	2	2	1	1	1	2	7	1	0	0	0	0	0
E0037	2008-09-25	15	V64078701	1V64056206	1952-11-01	1	1	6	12	2	12	0	0	1	3000	2	2	1	4	4	1	4	2	2	2	2	2	0	1	1	2	2	3	0	1	1	2	2	1	2	2	2	15	2	2	1	30	2	3
F0001	2005-04-27	11	V05031302	1V05020304	1958-10-01	2	1	7	9	1	1	0	0	0	4000	5	2	2	4	4	2	4	3	3	3	1	4	0	2	1	2	1	10	8	1	1	2	2	1	1	1	2	30	1	0	0	0	0	0
F0002	2005-04-28	11	A00017902	2A00045604	1948-02-01	1	1	3	1	1	9	5	0	0	3000	3	2	2	4	4	1	1	4	1	1	2	4	0	2	1	2	2	7	160	1	1	1	0	0	0	0	0	0	2	2	1	60	1	2
F0003	2005-04-28	11	A00009301	1A00003001	1930-02-01	1	1	6	1	2	1	5	5	1	4000	3	2	2	4	4	1	4	1	1	1	2	4	0	1	1	2	2	6	40	1	1	2	2	1	2	2	2	30	1	0	0	0	0	0
F0004	2005-07-12	12	V09001009	1V09000540	1979-11-03	1	1	7	14	1	2	3	8	1	5000	4	2	1	4	4	1	4	4	4	4	2	4	0	2	2	2	2	5	0	1	1	2	2	1	2	1	1	8	2	3	1	60	1	2
F0005	2005-08-09	11	V06027401	1V06023101	1942-11-01	1	1	2	12	2	12	0	0	0	1000	2	2	1	4	4	1	4	3	3	3	2	4	0	1	1	1	1	10	0	1	1	2	2	1	2	2	1	35	1	0	0	0	0	0
F0006	2005-08-23	11	D99039101	2D99021109	1936-09-14	1	1	5	18	2	18	5	5	0	9000	5	2	2	5	4	1	4	4	4	4	2	3	0	1	1	2	2	6	70	1	1	1	0	0	0	0	0	0	1	0	0	0	0	0
F0007	2005-08-30	12	J00011904	3J00011706	1985-06-01	2	1	9	9	1	8	6	5	2	4000	4	2	1	4	4	1	4	3	3	3	1	4	0	1	1	1	1	6	0	1	1	1	0	0	0	0	0	0	1	0	0	0	0	0
F0008	2005-09-07	11	A00018303	2A00008809	1987-11-13	2	1	8	12	1	9	0	0	2	3000	2	2	1	4	4	1	4	1	1	1	2	4	0	1	1	1	1	1	0	1	1	1	0	0	0	0	0	0	1	0	0	0	0	0
F0009	2005-09-26	12	V36005401	1V36002104	1952-12-01	2	1	5	9	2	9	0	0	1	4000	3	2	2	4	4	1	4	3	3	3	2	4	0	1	1	2	2	6	15	1	1	2	2	1	1	1	2	20	1	0	0	0	0	0
F0010	2005-10-24	12	V06050302	4V06050302	1977-06-01	2	1	4	9	1	2	0	0	1	2500	1	2	1	4	4	1	4	2	2	2	1	4	0	1	1	1	1	1	0	1	1	1	0	0	0	0	0	0	1	0	0	0	0	0
F0011	2005-11-20	12	V36089302	1V36002106	1971-12-07	2	1	4	9	1	9	1	0	0	4500	2	2	1	4	4	1	4	3	3	3	2	4	0	1	1	2	2	3	0	1	1	2	2	1	1	1	2	15	2	6	1	60	1	3
F0012	2006-01-23	12	D99029402	2D99032806	1947-10-01	1	1	2	8	1	9	12	5	0	3000	4	2	2	4	4	1	4	3	3	3	2	2	0	1	1	2	1	6	76	1	1	1	0	0	0	0	0	0	1	0	0	0	0	0
F0013	2006-02-12	11	F00017703	2F00002820	1989-12-08	2	1	5	10	1	1	9	9	0	3000	3	2	2	4	4	1	4	3	3	3	2	2	0	2	1	2	2	8	50	1	1	1	0	0	0	0	0	0	1	0	0	0	0	0
F0014	2006-03-29	11	G00000401	1A00034501	1935-11-01	1	1	7	1	2	1	0	0	2	4000	4	2	2	4	4	1	4	4	4	4	2	2	0	1	1	2	1	14	16	1	1	2	2	1	1	1	2	50	1	0	0	0	0	0
F0015	2006-04-19	12	V06025901	1V06021001	1940-04-01	1	1	6	1	2	1	0	0	0	5000	3	2	2	4	4	1	4	3	3	3	2	4	0	2	1	2	1	13	100	1	1	2	2	1	1	2	2	50	1	0	0	0	0	0
F0016	2006-05-17	12	A00009608	2A00046704	1978-03-01	1	1	6	5	1	9	8	3	0	5000	3	2	2	4	4	1	4	4	1	1	2	4	0	1	1	2	1	8	60	1	1	2	2	1	2	1	1	3	1	0	0	0	0	0
F0017	2006-05-22	11	F00015101	1F00017201	1935-09-01	1	1	9	12	2	12	8	8	1	9000	7	2	2	4	4	1	4	3	3	3	2	2	0	2	1	2	2	10	30	1	1	2	2	1	2	1	1	35	1	0	0	0	0	0
F0018	2006-08-21	27	G00009201	3V06044901	1956-01-24	1	1	4	7	2	7	0	0	0	4000	3	2	1	4	4	1	4	4	4	4	2	2	0	1	1	2	1	13	0	1	1	2	2	1	1	2	1	20	1	0	0	0	0	0
F0019	2006-08-31	12	A00013801	1A00005903	1928-07-01	1	1	7	8	2	8	10	10	2	6000	7	2	2	4	4	2	4	4	1	1	2	2	0	1	1	2	2	22	300	1	1	2	2	1	2	1	2	50	1	0	0	0	0	0
F0020	2006-09-03	11	A00015401	1A00007001	1930-10-01	1	1	7	1	2	1	2	2	0	5000	3	2	2	4	4	1	1	1	1	1	2	4	0	2	1	2	1	5	6	1	1	1	0	0	0	0	0	0	1	0	0	0	0	0
F0021	2006-09-19	27	V36085002	2V36059904	1966-11-01	2	1	5	9	1	2	0	0	0	4000	1	2	1	4	4	1	4	4	4	4	2	4	0	1	2	2	1	10	0	1	1	1	0	0	0	0	0	0	2	5	1	10	1	3
F0022	2006-09-19	11	U00129703	1U00079702	1946-12-01	2	1	5	9	1	1	0	0	1	4000	2	2	1	4	4	1	4	3	1	3	2	2	0	2	1	2	2	5	0	1	1	2	2	1	1	1	2	2	2	1	1	150	0	2
F0023	2006-10-12	27	U00077502	1U00048408	1949-03-01	2	1	8	9	1	1	2	0	0	4000	3	2	2	4	4	1	4	4	3	3	2	4	0	1	1	1	2	2	5	1	1	2	2	1	1	1	2	30	1	0	0	0	0	0
F0024	2006-11-09	27	V09024903	1V09009202	1924-03-01	2	1	4	12	1	1	2	1	1	2500	3	2	2	4	4	1	4	3	3	3	2	2	0	2	1	2	2	8	10	1	1	2	2	1	1	1	2	50	1	0	0	0	0	0
F0025	2006-11-09	27	D99042501	1D99020603	1957-04-01	1	1	5	2	2	2	5	5	0	3000	3	2	2	4	4	1	4	4	4	3	1	2	0	1	1	2	1	3	45	1	1	2	2	1	1	1	2	6	1	0	0	0	0	0
F0026	2006-12-28	11	V36089803	1V36058702	1925-12-01	2	1	5	12	2	1	0	0	1	4000	3	2	2	4	4	1	4	3	4	3	2	4	0	2	2	2	2	4	60	1	1	1	0	0	0	0	0	0	1	0	0	0	0	0
F0027	2007-01-28	28	D99019901	1D99004506	1970-04-17	1	1	4	77	2	77	0	0	1	3000	2	2	2	4	4	1	4	3	3	3	2	2	0	1	1	2	2	4	2	1	1	2	2	1	1	1	2	12	1	0	0	0	0	0
F0028	2007-03-06	28	U00197401	1U00067005	1969-06-04	1	1	4	2	2	2	4	4	2	3500	2	2	2	4	4	1	4	1	1	1	2	4	0	1	1	2	1	1	16	2	2	1	0	0	0	0	0	0	1	0	0	0	0	0
F0029	2007-03-18	28	V0602201	1V06018604	1966-05-01	1	1	7	5	2	5	4	4	1	3000	3	2	1	4	4	1	4	3	3	3	2	2	0	1	1	2	1	3	0	2	2	2	2	1	2	1	1	30	2	5	3	180	0	0
F0030	2007-03-19	28	G00050002	2G00032311	1966-06-01	2	1	3	9	2	9	0	0	0	2000	2	2	2	4	4	1	4	4	4	3	2	4	0	1	1	2	2	3	9	2	2	1	0	0	0	0	0	0	1	0	0	0	0	0
F0031	2007-04-08	28	D99050001	1D88017705	1964-01-01	1	1	6	7	2	7	4	4	1	3500	2	2	1	4	4	1	4	2	2	2	1	2	0	1	1	2	1	19	0	1	1	2	2	1	2	2	2	25	1	0	0	0	0	0
F0032	2007-04-15	28	A00046502	1D92000602	1942-11-01	2	1	4	9	1	01	0	0	0	4000	3	2	1	4	4	1	4	3	3	3	2	3	0	2	1	1	1	15	0	1	1	2	2	1	1	1	2	40	1	0	0	0	0	0
F0033	2007-04-19	28	V36120101	3V36037503	1979-03-16	2	1	4	9	2	09	9	9	1	7000	4	2	2	5	4	2	4	4	4	4	2	3	0	1	1	1	1	9	90	1	1	1	0	0	0	0	0	0	1	0	0	0	0	0
F0034	2007-04-19	28	V14001801	1V14003604	1961-04-04	1	1	5	8	2	8	2	2	0	3000	2	2	1	4	4	1	4	1	1	1	2	2	0	1	1	2	1	2	0	1	1	2	2	1	2	2	2	20	1	0	0	0	0	0
F0035	2007-05-07	28	V05076801	1V05023505	1945-02-01	1	1	9	1	2	1	0	0	1	6000	3	2	1	4	4	1	4	3	3	3	2	2	0	2	1	2	2	5	0	2	2	2	2	1	2	2	1	40	1	0	0	0	0	0
F0036	2007-05-22	28	V06054601	1V82015008	1968-11-22	1	1	4	8	2	8	0	0	1	3000	2	2	1	4	4	1	4	3	3	3	2	2	0	1	1	2	2	7	0	2	2	2	2	1	2	2	1	12	1	0	0	0	0	0
F0037	2007-06-28	28	V05072901	1V05010441	1977-08-30	1	1	4	5	2	5	7	7	2	4000	2	2	1	4	4	1	5	1	1	1	1	2	0	1	1	2	2	3	0	2	2	2	2	1	2	1	1	20	2	15	1	30	1	3
F0038	2007-07-04	27	U00078603	2U00055206	1987-04-13	2	1	5	9	1	01	8	10	0	4000	3	2	2	4	4	1	4	3	3	3	2	2	0	2	2	2	2	4	30	2	2	1	0	0	0	0	0	0	2	4	1	15	1	4
F0039	2007-08-07	12	D99014207	1D99026442	1981-01-16	2	1	6	9	1	1	5	2	0	4000	3	2	1	4	4	1	4	2	2	2	2	2	0	1	1	2	2	11	0	1	1	1	0	0	0	0	0	0	1	0	0	0	0	0
F0040	2007-09-13	28	F00031602	3F00011111	1980-01-01	2	1	4	9	1	7	7	0	1	4000	2	2	1	4	4	1	4	1	1	1	2	2	0	1	1	1	2	2	0	1	1	1	0	0	0	0	0	0	1	0	0	0	0	0
F0041	2007-09-23	28	J00011905	3J00011707	1988-07-01	1	1	12	12	1	8	5	5	3	8000	5	2	1	4	4	1	4	3	3	3	2	4	0	1	1	2	2	8	0	1	1	1	0	0	0	0	0	0	1	0	0	0	0	0
F0042	2007-10-10	28	D99024103	1VOB002441	1978-03-19	2	1	7	9	1	9	4	0	0	6000	6	2	2	4	4	1	4	3	3	4	2	2	0	2	1	2	2	13	20	1	1	1	0	0	0	0	0	0	1	0	0	0	0	0
F0043	2007-10-25	28	V08029201	1V08006707	1967-03-17	1	1	1	8	2	8	6	6	0	2000	3	2	1	4	4	1	4	3	3	3	2	2	0	1	1	1	1	5	0	1	1	2	2	1	2	2	1	6	1	0	0	0	0	0
F0044	2008-04-21	28	V05001806	1V05006403	1952-01-01	1	1	9	18	1	9	10	9	2	10000	4	2	1	4	4	1	4	3	3	3	1	2	0	1	1	1	1	6	0	2	2	2	2	1	2	1	1	28	1	0	0	0	0	0
F0045	2008-05-18	28	V05021202	1A00008207	1968-06-16	2	1	6	9	1	8	2	6	1	4000	4	2	2	4	4	1	4	3	1	1	2	2	0	1	1	1	2	6	3	2	2	1	0	0	0	0	0	0	1	0	0	0	0	0
F0046	2008-05-25	28	V06013002	1V06008340	1948-01-01	1	1	6	1	1	9	0	5	1	4000	2	2	2	4	4	1	4	3	3	3	2	2	0	1	1	2	1	11	15	1	1	2	2	1	2	2	2	25	1	0	0	0	0	0
F0047	2008-06-03	27	U00056201	1U00033005	1973-01-16	1	1	4	2	2	2	4	4	0	5000	2	2	2	4	4	1	4	3	1	1	2	4	0	1	1	1	1	5	9	1	1	2	2	1	1	2	1	3	1	0	0	0	0	0
F0048	2008-07-06	28	D99019901	1D99004506	1970-04-17	1	1	5	77	2	77	0	0	2	3000	2	2	1	4	4	1	4	3	3	3	2	2	0	2	2	2	2	3	0	1	1	2	2	1	1	1	2	6	2	6	1	9	0	2
F0049	2008-08-20	27	V36057101	3V36113701	1966-01-21	1	1	5	12	2	12	1	1	0	4500	3	2	1	4	4	1	4	4	4	4	2	2	0	1	1	2	2	1	0	1	1	2	2	1	2	2	2	20	1	0	0	0	0	0
F0050	2008-08-20	27	V36020002	1V36010641	1932-06-13	1	1	7	18	1	9	0	0	0	10000	3	2	2	4	4	1	4	4	4	4	2	3	0	1	1	2	1	5	18	1	1	2	2	1	2	1	1	40	2	19	1	15	1	0
G0001	2005-07-24	12	D89019803	1D88010040	1974-11-18	1	1	12	8	1	01	5	9	2	8000	6	2	2	4	4	1	4	3	3	3	2	4	0	2	2	2	2	30	320	2	2	2	2	1	2	1	1	10	1	0	0	0	0	0
G0002	2006-06-18	11	D98041902	1D98024301	1943-10-01	1	1	6	12	1	9	0	0	1	3000	3	2	1	4	4	1	4	3	3	3	2	2	0	2	1	1	2	11	0	1	1	2	1	2	2	2	1	30	1	0	0	0	0	0
G0003	2005-10-04	11	VB6004701	2V50014501	1955-06-01	1	1	2	1	2	1	3	3	0	4000	2	2	2	4	4	1	4	3	3	3	2	2	0	2	1	2	2	9	40	1	1	2	2	1	2	2	2	15	2	2	1	60	2	3
G0004	2005-10-10	12	C00042701	3D93016406	1970-01-01	1	1	7	2	2	2	4	4	3	4500	2	2	2	4	4	1	4	4	4	4	2	4	0	1	1	2	1	14	16	1	1	1	0	0	0	0	0	0	1	0	0	0	0	0
G0005	2005-10-19	11	C00032307	2C00018609	1986-01-09	2	1	10	10	1	8	8	3	1	6000	4	2	2	4	4	1	4	3	3	3	2	2	0	2	1	1	1	20	60	1	1	1	0	0	0	0	0	0	1	0	0	0	0	0
G0006	2005-10-27	12	D98052901	1V50009904	1954-03-15	1	1	8	1	2	1	2	2	2	4500	3	2	1	4	4	1	4	3	3	3	2	4	0	1	1	2	2	16	0	1	1	2	2	1	1	2	1	20	2	2	1	30	1	3
G0007	2005-12-07	12	C00025401	1C00018101	1938-10-01	1	1	3	12	2	12	3	3	0	3000	2	2	1	3	4	1	4	4	4	4	2	4	0	1	1	1	1	18	0	1	1	1	0	0	0	0	0	0	2	2	1	90	0	4
G0008	2005-12-22	12	D93025501	1D93002101	1936-02-01	1	1	4	8	2	8	2	2	0	4000	3	2	2	4	4	1	4	3	3	3	2	2	0	1	1	1	1	32	10	1	1	2	2	1	1	1	2	30	1	0	0	0	0	0
G0009	2006-01-02	12	V95024903	2V95007104	1985-10-15	1	1	8	8	1	8	7	10	2	5000	3	2	1	4	4	1	4	4	3	4	2	2	0	1	1	1	1	6	0	1	1	1	0	0	0	0	0	0	2	7	1	7	1	2
G0010	2006-01-22	12	V95026701	1V58009403	1927-12-01	1	1	5	1	2	1	5	5	1	6000	3	2	1	4	4	1	4	3	3	3	2	2	0	1	1	2	1	28	0	1	1	2	2	1	1	1	2	12	1	0	0	0	0	0
G0011	2006-01-26	12	D88011701	1D88023007	1942-11-01	1	1	7	6	2	6	12	12	1	3500	3	2	2	4	4	1	4	3	3	3	2	2	2	1	1	2	1	6	40	1	1	1	0	0	0	0	0	0	1	0	0	0	0	0
G0012	2006-02-26	11	VB8019801	1VB8015201	1954-10-01	1	1	4	2	2	2	0	0	0	3000	2	2	1	4	4	1	4	2	2	2	1	2	0	1	1	2	1	6	0	1	1	2	2	1	2	2	1	30	1	0	0	0	0	0
G0013	2006-02-26	11	V53066401	1V53022803	1961-01-01	1	1	2	8	2	8	3	3	0	3000	2	2	2	4	4	1	4	3	3	3	1	2	0	1	1	2	1	22	20	1	1	2	2	1	2	2	2	40	1	0	0	0	0	0
G0014	2006-02-26	11	VB5005401	1V70006301	1944-03-01	2	1	22	9	2	9	0	0	0	1000	2	1	1	3	4	1	4	2	2	2	2	2	0	1	1	1	1	0	0	1	1	1	0	0	0	0	0	0	1	0	0	0	0	0
G0015	2006-03-30	11	V53038304	2V53009414	1986-07-28	1	1	5	12	1	1	5	0	0	3000	3	2	2	4	4	1	4	3	3	3	1	2	0	2	2	1	2	17	30	1	1	1	0	0	0	0	0	0	1	0	0	0	0	0
G0016	2006-05-22	11	C00002302	1C00008104	1968-02-16	2	1	6	9	1	2	0	0	1	3000	2	1	1	4	4	1	4	3	3	3	1	4	0	1	1	1	2	0	0	1	1	2	1	2	1	1	2	2	1	0	0	0	0	0
G0017	2006-05-29	11	D90009101	1D92000802	1955-02-20	1	1	5	2	2	2	0	0	0	3000	2	2	1	4	4	1	4	1	1	1	1	4	0	1	1	2	1	3	0	1	1	2	2	1	2	2	2	30	1	0	0	0	0	0
G0018	2006-05-29	11	D96018901	1D94013804	1963-01-01	1	1	5	1	2	1	0	0	1	3000	1	2	1	4	4	1	4	3	3	3	2	2	0	2	1	2	2	18	0	1	1	2	2	1	1	2	2	30	1	0	0	0	0	0
G0019	2006-06-29	11	VB5034602	1V69006042	1980-12-31	2	1	3	9	1	5	10	10	1	6000	2	1	1	4	4	1	4	1	1	1	2	2	0	1	1	1	1	0	0	1	1	1	0	0	0	0	0	0	1	0	0	0	0	0
G0020	2006-08-20	27	D95011902	3V96002040	1977-04-30	2	1	4	9	1	7	3	0	1	1500	1	1	1	4	4	1	4	3	3	3	2	4	0	1	1	2	1	0	0	2	2	1	0	0	0	0	0	0	1	0	0	0	0	0
G0021	2006-07-30	11	D97002101	1D97002804	1950-09-01	1	1	4	2	2	2	3	3	0	2500	2	2	1	3	4	1	4	3	3	3	2	2	0	1	1	2	1	6	0	1	1	2	2	1	2	2	2	25	1	0	0	0	0	0
G0022	2006-09-14	12	VB0070601	1VB0009040	1974-07-05	1	1	4	8	2	8	0	0	1	3000	2	2	2	3	4	1	4	3	3	3	1	2	0	1	1	2	1	10	60	1	1	2	2	1	2	1	1	10	1	0	0	0	0	0
G0023	2006-10-09	12	D93023701	1B00003140	1956-09-01	2	1	4	9	2	9	0	0	1	6000	3	2	1	4	4	1	4	4	4	3	2	2	0	1	1	1	1	12	0	1	1	2	1	1	1	1	2	30	1	0	0	0	0	0
G0024	2006-11-09	12	D94035501	1D94002841	1977-10-19	1	1	4	3	2	13	2	2	0	4000	2	1	1	4	4	1	4	3	3	3	2	4	0	1	1	1	1	0	0	2	2	2	2	1	2	1	1	7	1	0	0	0	0	0
G0025	2006-11-09	12	VB4048302	1V09006505	1967-09-27	2	1	4	9	1	1	0	2	0	3000	2	2	1	4	4	1	4	3	3	3	2	4	0	2	1	1	1	4	0	1	1	1	0	0	0	0	0	0	1	0	0	0	0	0
G0026	2006-11-09	12	V53050601	1V53036704	1962-12-01	1	1	4	2	2	2	0	0	0	2000	2	2	1	4	4	1	4	3	3	3	1	4	0	1	1	2	1	3	0	1	1	2	2	1	1	2	1	20	1	0	0	0	0	0
G0027	2007-01-22	11	V95056301	1V95005244	1978-07-01	1	1	3	7	2	7	6	6	1	3000	2	1	1	3	4	1	4	4	4	3	2	2	0	1	1	1	1	0	0	2	2	1	0	0	0	0	0	0	1	0	0	0	0	0
G0028	2007-02-07	28	D98028101	1D98014901	1948-11-01	1	1	5	1	2	1	0	0	1	2000	3	2	2	4	4	1	4	3	3	3	2	2	0	1	1	2	2	16	8	2	2	2	2	1	1	1	2	12	1	0	0	0	0	0
G0029	2007-03-04	12	D97001701	2D97002816	1956-01-01	1	1	5	5	2	5	9	9	1	6000	4	2	2	5	4	2	2	3	3	3	2	3	0	1	1	2	1	12	400	1	1	2	2	1	1	1	2	20	1	0	0	0	0	0
G0030	2007-03-04	28	D89023302	1D90030105	1966-10-01	2	1	5	9	1	1	3	5	0	4000	3	2	2	4	4	1	4	4	4	4	2	3	0	1	2	2	2	10	30	1	1	2	2	1	1	1	2	8	1	0	0	0	0	0
G0031	2007-03-07	11	V53020601	1V53014904	1945-05-01	1	1	5	1	2	1	0	0	0	3000	4	2	2	4	4	1	4	3	3	3	2	2	0	1	1	2	2	10	40	1	1	1	0	0	0	0	0	0	1	0	0	0	0	0
G0032	2007-04-24	28	VB4042802	2VB4032711	1966-07-01	2	1	4	9	1	8	7	9	0	3500	3	2	2	4	4	1	4	4	4	3	2	2	0	1	1	2	2	4	50	2	2	2	1	2	1	1	2	2	1	0	0	0	0	0
G0033	2007-04-26	28	VB4031105	1VB4018903	1958-01-01	1	1	5	9	1	5	0	7	1	4000	2	2	1	4	4	1	4	3	3	3	2	2	0	1	1	2	2	5	0	1	1	2	2	1	1	1	2	12	2	17	1	4	0	0
G0034	2007-04-26	28	V53037101	1V53027401	1943-03-01	1	1	8	1	2	1	0	0	1	8000	4	2	2	4	4	1	4	4	3	3	2	2	0	1	1	2	2	8	120	1	1	2	2	1	1	1	2	5	1	0	0	0	0	0
G0035	2007-05-07	28	B00050601	1V31007801	1951-01-01	1	1	2	2	2	2	2	2	0	3000	1	1	1	4	4	1	4	1	1	1	1	3	0	1	1	2	2	0	0	2	2	2	2	1	1	2	2	40	1	0	0	0	0	0
G0036	2007-05-16	27	D89019401	1D89006901	1946-01-01	1	2	3	17	2	17	0	0	0	4000	2	2	1	4	4	1	4	3	2	2	2	2	0	1	1	1	1	14	0	1	1	2	2	1	2	1	1	30	1	0	0	0	0	0
G0037	2007-05-22	28	D89006301	1C00008205	1966-11-01	2	1	4	9	2	9	0	0	0	5000	2	2	1	4	4	1	4	2	2	2	2	2	0	1	1	2	2	12	0	2	2	1	0	0	0	0	0	0	2	5	1	60	0	0
G0038	2007-05-22	28	C00011802	1C00008302	1945-06-01	2	1	6	9	1	12	2	2	2	6000	4	2	1	4	4	1	4	3	3	3	2	2	0	1	1	2	2	6	0	1	1	2	2	1	1	1	2	20	1	0	0	0	0	0
G0039	2007-05-30	27	D93013102	1D93007706	1966-01-01	2	1	4	9	2	9	0	0	0	6000	6	2	2	4	4	1	4	3	3	3	1	2	0	2	1	2	2	10	36	1	1	2	2	1	1	1	2	20	1	0	0	0	0	0
G0040	2007-06-14	11	V53044103	1V53035609	1983-05-09	1	1	2	2	1	9	8	0	0	3000	4	2	2	4	4	1	4	3	3	3	1	2	0	1	1	2	2	7	60	1	1	1	0	0	0	0	0	0	1	0	0	0	0	0
G0041	2007-06-27	28	VB8012701	1VB8010608	1939-01-01	1	1	5	18	2	18	12	12	1	3000	3	2	1	4	4	1	4	4	4	4	2	3	0	1	1	2	1	7	0	1	1	1	0	0	0	0	0	0	2	2	1	15	0	0
G0042	2007-06-27	28	VB4027601	1VB4016803	1959-05-01	1	1	5	8	2	8	9	9	0	4000	3	2	2	4	4	1	4	3	3	3	2	2	0	1	1	1	1	40	360	1	1	2	2	1	2	1	1	30	1	0	0	0	0	0
G0043	2007-06-27	28	C00011502	1C00008102	1946-05-01	2	1	8	9	1	12	2	2	1	2500	1	2	2	3	4	1	4	3	3	3	2	2	0	1	1	1	1	6	12	1	1	2	2	1	1	1	2	12	1	0	0	0	0	0
G0044	2007-07-23	12	C00002301	1C00011003	1963-01-01	1	1	6	4	2	4	0	0	1	3000	2	2	1	4	4	1	4	3	3	3	1	2	0	1	1	2	1	2	0	1	1	2	2	1	2	1	2	20	1	0	0	0	0	0
G0045	2007-07-23	12	D88000801	1D88015311	1948-01-25	1	1	4	1	2	1	2	2	0	4000	2	2	1	4	4	1	4	1	1	1	1	2	0	2	1	2	2	3	0	1	1	2	2	1	2	2	1	40	1	0	0	0	0	0
G0046	2007-08-07	12	V96014001	1V96005840	1977-06-29	1	1	4	7	2	7	3	3	0	4500	1	2	1	4	4	1	4	2	2	2	1	2	0	1	1	2	2	4	0	1	1	2	2	1	2	1	1	7	1	0	0	0	0	0
G0047	2007-10-10	28	VB8023103	2V69006204	1983-05-23	1	1	5	77	1	9	7	5	0	5000	2	2	2	3	4	1	4	3	3	3	2	2	0	2	1	2	2	5	20	1	1	2	1	2	2	1	1	7	1	0	0	0	0	0
G0048	2007-10-25	28	D93010402	1D93005002	1952-06-01	2	1	2	9	1	2	2	2	0	2000	1	2	1	3	4	1	4	4	4	2	2	2	0	1	1	2	1	3	0	1	1	1	0	0	0	0	0	0	1	0	0	0	0	0
G0049	2007-12-27	28	VB5003201	1VB5003507	1962-11-14	1	1	6	8	2	8	9	9	0	5000	3	2	2	4	4	1	4	1	1	1	2	2	0	2	1	2	1	4	13	1	1	2	2	1	2	1	1	10	1	0	0	0	0	0
G0050	2008-01-24	28	D90008302	2D90055602	1956-06-01	2	2	4	77	1	17	0	0	0	3000	3	2	1	4	4	1	4	1	1	1	2	2	0	2	1	1	1	8	0	1	1	2	2	1	1	1	2	3	1	0	0	0	0	0
G0051	2008-03-16	28	VB6000401	1VB6004301	1942-03-05	1	1	4	1	2	1	0	0	0	5000	3	2	1	4	4	1	4	1	1	1	1	2	0	2	2	2	1	6	0	1	1	2	2	1	2	2	1	35	1	0	0	0	0	0
G0052	2008-04-02	28	D90016901	1V05027140	1974-11-07	2	1	5	9	2	9	8	8	1	4000	2	2	1	4	4	1	4	4	4	2	2	2	0	1	1	1	1	0	0	2	2	1	0	0	0	0	0	0	2	6	1	4	0	0
G0053	2008-05-18	28	D90014501	2D90065701	1951-01-01	1	1	4	8	2	8	0	0	0	4000	3	2	1	4	4	1	4	2	2	2	2	2	0	1	1	2	2	12	0	2	2	2	2	1	2	1	2	40	1	0	0	0	0	0
G0054	2008-05-25	28	D96014101	1D90041004	1964-01-08	2	1	4	9	2	9	3	3	0	8000	3	2	1	4	4	1	4	4	4	4	2	2	0	1	1	1	1	9	0	1	1	1	0	0	0	0	0	0	1	0	0	0	0	0
G0055	2008-05-18	28	D99007301	3D93026301	1956-03-29	1	1	6	1	2	1	0	0	1	4000	4	2	2	4	4	1	4	4	3	3	2	2	0	1	1	2	1	15	24	1	1	2	2	1	1	2	2	40	1	0	0	0	0	0
G0056	2008-06-19	28	D93016401	1D93008503	1958-05-01	1	1	10	1	2	1	7	7	1	15000	7	2	2	4	4	1	4	3	3	3	2	3	0	1	2	1	2	40	250	2	2	2	2	1	2	1	2	30	1	0	0	0	0	0
G0057	2008-07-06	28	B00019201	1B00014106	1940-11-01	1	1	6	1	2	1	2	2	1	5000	3	2	2	4	4	1	4	2	4	2	2	2	0	2	2	2	2	6	40	1	1	2	2	1	2	2	1	50	1	0	0	0	0	0
G0058	2008-07-20	11	VB6008801	1D90001104	1959-12-01	1	2	5	12	2	12	0	0	0	2000	2	1	1	4	4	1	4	1	1	1	1	2	0	2	1	2	1	0	0	1	1	2	2	1	1	2	1	35	1	0	0	0	0	0
G0059	2008-07-20	11	V95027501	1V58006704	1945-05-01	1	1	7	8	2	8	4	4	0	20000	5	2	2	4	4	1	4	3	3	3	2	3	0	1	1	2	1	42	60	1	1	2	2	1	1	1	2	10	1	0	0	0	0	0
G0060	2008-07-28	27	D98019102	2D98007105	1966-05-01	2	1	7	9	1	17	0	4	1	5000	3	2	1	4	4	1	4	4	3	3	2	2	0	2	1	1	1	5	0	1	1	1	0	0	0	0	0	0	1	0	0	0	0	0
G0061	2008-07-28	27	C00063308	1C00042942	1953-09-01	1	1	5	1	1	9	0	3	0	4000	3	2	1	4	4	1	4	2	2	2	2	2	0	2	1	2	2	6	0	1	1	2	2	2	2	1	2	10	1	0	0	0	0	0
G0062	2008-09-28	28	D96025101	1VB6000206	1972-10-26	1	1	4	8	2	8	10	10	1	6000	1	1	1	4	4	1	4	3	3	3	2	2	0	1	1	1	1	0	0	1	1	1	0	0	0	0	0	0	1	0	0	0	0	0
G0063	2008-09-28	28	D94011801	1D94007704	1959-01-01	1	1	7	13	1	09	0	0	0	4000	3	2	2	4	4	1	4	3	3	3	2	2	0	1	2	2	2	3	30	1	1	2	2	1	2	1	2	25	1	0	0	0	0	0
IA001	2005-05-30	13	V11061201	1V11011705	1959-01-01	2	1	1	77	2	77	0	0	0	1000	1	1	1	4	4	1	4	3	3	3	2	2	0	1	1	1	1	0	0	1	1	1	0	0	0	0	0	0	1	0	0	0	0	0
IA002	2005-05-30	13	V11038901	1V11010640	1974-10-22	1	1	3	7	2	7	0	0	1	3000	1	1	1	4	4	1	4	3	3	3	2	4	0	1	1	2	2	0	0	1	1	2	2	1	2	1	1	12	1	0	0	0	0	0
IA003	2005-05-31	13	V32019501	1V32012901	1938-02-01	1	2	7	8	2	8	0	0	1	5000	3	2	1	4	4	1	4	3	3	3	2	2	0	1	1	1	1	9	0	1	1	2	2	1	1	2	1	10	1	0	0	0	0	0
IA004	2005-05-31	13	V31005301	1V31002603	1959-10-01	1	1	6	2	2	2	4	4	0	3000	2	1	1	4	4	1	4	3	3	3	1	4	0	2	2	2	1	0	0	1	1	2	2	1	1	2	1	15	2	2	1	25	6	4
IA005	2005-06-01	13	V11064403	3W00078405	1983-02-26	1	1	6	10	1	18	12	12	1	10000	4	2	1	5	5	2	5	5	5	5	2	3	0	1	1	1	1	5	0	2	2	1	0	0	0	0	0	0	1	0	0	0	0	0
IA006	2005-07-04	11	V31218506	2V31143604	1978-02-01	1	1	6	12	1	17	8	7	2	4000	3	1	1	4	4	1	4	3	3	3	1	4	0	1	1	1	1	0	0	1	1	1	0	0	0	0	0	0	1	0	0	0	0	0
IA007	2005-07-10	13	V31008405	2V31003013	1987-06-11	1	1	5	10	1	01	10	9	0	7000	4	2	2	5	4	2	4	4	4	3	2	3	0	2	1	2	2	120	360	2	2	2	2	1	2	1	1	2	2	3	1	180	0	2
IA008	2005-07-12	11	V32046602	1V32028505	1965-02-01	1	1	5	7	1	09	0	5	1	3000	2	1	1	4	4	1	4	3	3	3	2	2	0	2	2	2	2	0	0	1	1	2	2	1	2	2	1	16	1	0	0	0	0	0
IA009	2005-07-12	11	V72112801	1V72054701	1944-03-01	1	1	7	1	2	1	0	0	2	4000	4	2	2	4	4	1	4	3	3	3	2	2	0	2	1	2	2	8	180	1	1	2	2	1	1	1	2	4	2	2	1	216	1	3
IA010	2005-07-17	13	V31167101	1V31114203	1955-01-01	1	1	5	17	2	17	0	0	1	4000	2	2	2	4	4	1	3	3	3	3	2	4	0	1	1	2	2	2	10	1	1	2	2	1	2	1	1	40	2	6	1	30	1	4
IA011	2005-08-21	13	W00066708	1V06019910	1941-01-01	1	1	8	8	2	8	10	10	1	5000	5	2	2	5	4	2	4	4	4	4	2	3	0	1	1	1	1	80	360	1	1	2	2	1	2	1	1	38	2	5	1	120	0	4
IA012	2005-08-21	13	V61005106	1V61003541	1982-01-06	1	1	12	2	1	1	9	14	3	8000	9	2	2	4	4	1	4	3	3	3	2	2	0	2	1	2	2	30	60	1	1	2	1	2	2	1	1	4	2	3	1	25	5	3
IA013	2005-09-04	13	V31029801	1V31014304	1961-01-01	1	1	5	1	2	1	0	0	1	4000	2	2	1	4	4	1	4	3	4	3	2	4	0	1	1	2	2	2	0	1	1	2	2	1	2	1	1	25	1	0	0	0	0	0
IA014	2005-09-20	13	V31028901	1V10007201	1954-01-01	1	1	4	12	2	12	0	0	0	3000	2	2	2	4	4	1	4	3	3	3	1	4	0	2	2	2	2	10	18	1	1	2	2	1	1	2	1	30	1	0	0	0	0	0
IA015	2005-11-30	13	D00041505	1V01008203	1969-01-01	1	1	4	8	2	8	9	9	0	5000	2	2	2	4	4	1	4	3	4	4	2	2	0	1	1	2	2	4	24	2	2	2	1	2	2	1	2	15	1	0	0	0	0	0
IA016	2005-12-13	13	V31171505	1V31099705	1967-08-06	1	1	14	1	1	1	3	0	4	15000	6	2	2	4	4	1	4	3	3	3	2	2	0	2	1	2	2	18	90	1	1	2	1	2	2	1	2	12	2	7	1	45	1	2
IA017	2006-01-04	13	V31044902	1V31030441	1963-11-01	2	2	5	9	1	08	0	2	0	3000	2	2	1	2	4	1	4	3	3	3	2	2	0	1	1	1	2	6	0	1	1	2	1	2	1	1	2	0	1	0	0	0	0	0
IA018	2006-02-15	13	V11034002	1V11013641	1957-06-01	2	1	3	9	2	9	0	0	0	3000	3	2	2	4	4	1	4	3	3	3	2	2	0	2	1	2	2	5	10	1	1	1	0	0	0	0	0	0	1	0	0	0	0	0
IA019	2006-04-10	13	V72032101	2V72092801	1950-01-01	1	1	4	1	2	1	7	7	0	6000	5	2	2	4	4	1	4	3	3	3	2	2	0	1	1	2	2	6	120	1	1	1	0	0	0	0	0	0	1	0	0	0	0	0
IA020	2006-04-18	13	V72047501	1V72018601	1934-05-06	1	1	2	1	2	1	0	0	0	3000	2	2	2	4	4	1	4	3	3	3	2	3	0	2	2	2	2	15	50	1	1	2	2	1	2	2	2	30	1	0	0	0	0	0
IA021	2006-04-09	13	W00116201	4W00116201	1945-01-01	1	1	2	18	2	18	5	5	0	3000	1	2	2	4	4	2	4	4	4	4	2	2	0	1	1	1	1	22	62	1	1	1	0	0	0	0	0	0	2	2	1	90	0	4
IA022	2006-05-14	13	V72058601	1V72024407	1954-11-01	1	1	5	77	2	77	0	0	1	3000	2	2	2	3	4	1	3	3	3	3	2	4	0	2	1	2	2	5	6	1	1	2	2	1	2	2	2	35	2	5	1	150	1	4
IA023	2006-05-24	13	V72112801	1V72054701	1944-03-01	1	1	6	1	2	1	0	0	1	4000	4	2	2	4	4	1	4	3	3	3	2	2	0	2	1	2	2	9	180	1	1	2	2	1	1	1	2	11	2	2	1	365	1	3
IA024	2006-06-04	13	V60018702	1V60012302	1944-03-01	2	1	4	9	1	1	0	0	1	2000	1	2	1	4	4	1	4	3	3	3	2	4	0	1	1	2	1	6	0	1	1	2	2	1	1	1	2	1	2	1	1	90	1	4
IA025	2006-10-19	13	V10012501	1V10006204	1959-10-01	1	1	5	8	2	8	8	8	1	4000	3	2	2	4	4	1	4	3	3	3	2	2	0	2	1	2	2	3	30	1	1	2	2	1	2	1	1	20	2	5	1	60	2	4
IA026	2006-11-13	13	V1037901	1V11010806	1945-02-01	1	1	8	12	2	12	0	0	1	4000	2	2	1	4	4	1	4	3	3	3	2	2	0	1	1	1	2	2	0	1	1	1	0	0	0	0	0	0	1	0	0	0	0	0
IA027	2007-01-17	13	V31066101	1V31027304	1966-11-01	1	1	4	2	2	2	0	0	0	3000	2	2	1	2	4	1	4	3	3	3	1	2	0	1	1	2	1	3	0	1	1	2	2	1	2	2	1	10	2	2	1	25	0	4
IA028	2007-01-17	13	V11011803	3V11045704	1977-10-06	1	1	3	5	1	8	12	9	0	4000	3	2	2	5	4	2	4	3	3	3	2	3	0	1	1	2	1	6	200	1	1	2	2	1	2	1	1	10	1	0	0	0	0	0
IA029	2007-01-18	13	V72146502	1V72061741	1980-09-05	2	1	4	9	1	2	5	8	0	3000	2	1	1	4	4	1	4	3	3	3	2	4	0	1	1	2	1	0	0	1	1	1	0	0	0	0	0	0	2	5	1	3	0	4
IA030	2007-04-11		V31049903	2V31029808	1984-03-15	1	1	5	2	1	1	7	8	0	5000	3	2	2	4	4	1	4	3	3	3	2	2	0	1	1	2	1	18	26	1	1	2	1	2	2	1	1	6	1	0	0	0	0	0
IA031	2007-05-17	13	V31211507	4V31211507	1970-01-01	1	1	7	17	1	8	8	4	1	5000	2	1	1	4	4	1	4	3	3	3	1	2	0	1	1	2	2	0	0	2	2	1	0	0	0	0	0	0	1	0	0	0	0	0
IA032	2007-06-19	13	V60010601	1V60006503	1945-01-01	1	1	7	8	2	8	0	0	2	4000	3	2	2	4	4	1	4	3	3	3	2	2	0	1	1	2	1	4	6	1	1	2	1	2	1	1	2	10	1	0	0	0	0	0
IA033	2007-08-30	13	W00140502	2W00013607	1969-01-01	2	1	5	9	1	13	6	8	1	6000	3	2	1	5	4	2	4	4	4	4	2	2	0	1	1	2	1	6	0	1	1	1	0	0	0	0	0	0	1	0	0	0	0	0
IA034	2007-11-01	13	V72112801	1V72054701	1944-03-01	1	1	7	1	2	1	1	1	2	4000	3	2	2	4	4	1	4	3	3	3	2	2	0	2	1	2	2	6	180	1	1	2	2	2	2	1	2	30	2	2	1	120	1	4
IA035	2007-12-30	13	V11035601	1V11011701	1949-03-01	1	1	6	7	2	7	0	0	1	4000	3	2	1	4	4	1	4	3	3	3	2	1	0	1	2	1	1	1	0	1	1	2	2	1	1	2	1	25	1	0	0	0	0	0
IA036	2008-02-03	13	V72080902	3V72057705	1944-08-08	1	1	4	1	1	9	4	0	1	4000	3	2	2	4	4	1	4	3	3	3	2	4	0	1	2	1	2	9	20	2	2	2	2	1	1	1	2	2	1	0	0	0	0	0
IA037	2008-02-09	13	D00061501	2D00024013	1956-01-01	1	1	4	8	2	8	0	0	0	4000	2	2	1	4	4	1	4	3	3	3	2	2	0	1	2	2	2	15	0	2	2	2	2	1	2	1	1	25	1	0	0	0	0	0
IA038	2008-04-03	13	V62010602	1V62009302	1942-10-01	2	2	6	9	1	12	0	0	1	4000	2	2	1	4	4	1	4	4	4	2	2	4	0	1	1	1	1	8	0	1	1	1	0	0	0	0	0	0	1	0	0	0	0	0
IA039	2008-04-03	13	V60000901	1V60002301	1937-06-01	1	1	3	1	2	1	0	0	0	4000	3	2	1	4	4	1	4	3	2	2	2	4	0	1	2	2	2	9	0	1	1	2	2	1	1	1	2	35	1	0	0	0	0	0
IA040	2008-05-06	13	V72003904	1V72001908	1946-01-01	1	1	3	1	2	1	3	3	0	6000	3	2	2	4	4	1	4	3	3	3	2	2	0	1	1	2	2	12	108	1	1	2	2	2	2	1	2	40	1	0	0	0	0	0
IA041	2008-05-21	13	W00198802	4W00198802		2	1	4	9	1	02	6	9	2	4000	2	1	1	4	4	1	4	5	5	5	2	2	0	1	1	1	1	0	0	1	1	1	0	0	0	0	0	0	2	6	1	7	1	3
IA042	2008-06-29	27	W00120602	2VBC035815	1990-08-12	2	1	3	9	2	9	10	10	2	4000	2	1	1	5	4	2	4	4	4	4	2	3	0	1	1	1	1	0	0	2	2	1	0	0	0	0	0	0	1	0	0	0	0	0
IA043	2008-08-10	13	V61003608	4V61003608	1988-01-01	1	1	8	5	1	6	9	12	1	12000	4	2	2	5	4	2	4	3	3	3	2	2	0	2	1	2	2	2	30	2	2	1	0	0	0	0	0	0	1	0	0	0	0	0
IA044	2008-10-05	13	V32001802	1B00025040	1977-06-01	2	1	5	9	1	7	0	0	1	4000	1	1	1	4	4	1	4	3	3	3	2	2	0	1	1	1	2	0	0	2	2	1	0	0	0	0	0	0	1	0	0	0	0	0
IB001	2005-06-01	14	V24000301	1V24000201	1927-01-01	1	2	5	12	2	12	0	0	1	4000	3	2	1	4	4	1	4	1	1	1	2	2	0	2	1	1	1	70	0	1	1	2	2	1	1	2	2	23	2	5	1	60	1	2
IB002	2005-06-01	14	V24021304	1V82007240	1980-04-01	2	1	5	9	1	2	4	0	1	3000	2	2	2	4	1	4	3	3	3	2	2	4	0	1	2	2	2	7	18	2	2	1	0	0	0	0	0	0	1	0	0	0	0	0
IB003	2005-05-31	14	V19033801	1D52000503	1958-10-01	2	1	5	9	2	9	5	5	0	3000	3	2	2	4	4	1	4	1	1	1	2	4	0	2	2	2	2	8	12	1	1	2	2	1	1	1	2	10	1	0	0	0	0	0
IB004	2005-08-17	14	V24058602	1V87006940	1974-12-22	2	1	4	9	1	7	2	4	1	3000	1	2	1	2	4	1	4	2	2	2	2	2	0	1	1	2	1	2	0	1	1	1	0	0	0	0	0	0	2	6	1	4	10	0
IB005	2005-10-05	14	H00005001	1H00003204	1957-11-01	1	2	5	8	2	8	5	5	0	3000	2	2	1	2	4	1	1	1	1	1	2	4	0	1	2	1	1	6	0	1	1	2	2	1	2	1	2	20	2	5	2	30	2	0
IB006	2005-10-02	14	V19021001	1V19016704	1955-03-01	1	1	7	1	2	1	10	10	1	4000	4	2	2	4	4	1	4	1	1	1	2	4	0	2	1	2	2	6	50	1	1	1	0	0	0	0	0	0	1	0	0	0	0	0
IB007	2005-11-23	14	V24033501	1V24016803	1960-01-01	1	1	5	1	2	1	0	0	0	5000	2	2	2	4	4	1	4	3	3	3	2	2	0	1	1	2	2	6	48	1	1	2	2	1	1	2	2	30	1	0	0	0	0	0
IB008	2005-12-12	14	VBC080001	1VBC052201	1914-09-01	1	1	4	12	2	12	6	6	1	4000	3	2	2	4	4	1	4	3	3	3	2	2	0	1	1	2	1	19	124	1	1	2	2	1	1	1	2	35	1	0	0	0	0	0
IB009	2005-12-11	14	V24030801	1V24014403	1957-11-01	1	1	3	2	2	2	0	0	0	3000	2	2	2	4	4	1	4	1	1	1	2	2	0	2	2	2	2	3	13	1	1	2	2	1	2	2	2	30	2	2	3	30	1	0
IB010	2006-05-16	14	V12005701	1V12003304	1964-08-01	1	1	3	8	2	08	0	0	0	3000	2	2	1	4	4	1	4	2	2	2	2	4	0	1	1	2	1	2	0	1	1	2	2	1	2	1	1	22	2	2	1	30	1	4
IB011	2006-05-15	14	VBC087901	1VBC056906	1965-02-01	1	1	6	77	2	77	3	3	0	3000	3	2	1	4	4	1	4	3	3	3	2	2	0	1	2	2	2	2	0	1	1	2	2	1	1	2	1	15	1	0	0	0	0	0
IB012	2006-06-28	14	VBC086901	1VBC056805	1956-07-01	1	1	5	8	2	8	12	12	0	6000	3	2	2	4	4	1	4	3	3	3	2	2	0	1	1	2	1	10	15	1	1	2	2	1	2	1	1	20	2	5	1	7	1	4
IB013	2006-07-03	14	V56010103	2V56000210	1990-09-02	1	1	4	5	1	09	1	0	0	3000	2	2	1	3	4	1	4	3	3	3	2	4	0	1	1	2	2	2	0	2	2	1	0	0	0	0	0	0	2	8	1	30	0	4
IB014	2006-08-08	14	V56001001	2V56006506	1958-01-01	1	1	1	2	2	2	5	5	0	1000	1	2	1	3	3	1	4	2	2	2	1	2	0	1	1	1	1	5	0	1	1	2	2	1	1	2	1	15	1	0	0	0	0	0
IB015	2006-09-04	14	VBB016103	1VBB009803	1971-11-19	1	1	5	1	1	1	4	0	1	3000	3	2	2	4	4	1	4	3	3	3	2	4	0	1	2	2	2	5	4	1	1	2	2	1	1	1	2	10	2	4	1	45	1	4
IB016	2006-10-09	14	V21001601	1V21000841	1954-01-01	1	1	7	1	2	1	0	0	1	5000	3	2	2	4	4	1	5	3	3	3	2	2	0	2	2	2	2	5	8	1	1	2	2	1	1	2	2	30	1	0	0	0	0	0
IB017	2006-10-22	14	V12001201	2V12000511	1960-01-01	1	1	5	8	2	8	0	0	0	5000	3	2	2	4	4	1	4	3	3	3	2	2	0	1	1	2	1	5	5	1	1	2	2	1	2	1	1	20	2	5	1	30	1	2
IB018	2006-11-13	14	V26040303	1V26016047	1979-05-12	1	1	2	8	1	9	3	0	0	3000	3	2	2	4	4	1	4	3	3	3	2	3	0	1	1	2	2	6	30	2	2	2	1	2	2	1	1	6	1	0	0	0	0	0
IB019	2006-11-28	14	VBB049301	1VBB043540	1945-01-01	1	2	9	8	2	8	2	2	1	5000	3	2	1	4	4	1	4	3	3	3	2	4	0	2	1	1	1	9	0	1	1	2	2	1	2	1	1	40	2	5	1	30	1	2
IB020	2007-01-08	14	VBC000508	1VBC002242	1981-11-16	1	1	7	77	1	8	3	0	1	5000	2	2	2	3	4	1	4	2	2	2	1	4	0	2	2	2	2	15	5	1	1	2	2	1	2	1	1	1	1	0	0	0	0	0
IB021	2007-01-30	14	VBC042601	1VBC023703	1958-10-01	1	1	7	8	2	8	2	2	1	4000	4	2	1	4	4	1	4	2	2	2	1	4	0	1	2	2	2	5	0	1	1	1	0	0	0	0	0	0	1	0	0	0	0	0
IB022	2007-03-01	14	VBC011601	1VBC005909	1948-04-01	1	1	7	1	2	1	0	0	1	4000	3	2	2	3	4	1	4	3	3	3	2	2	0	2	2	2	1	20	12	1	1	2	2	1	1	2	2	30	1	0	0	0	0	0
IB023	2007-04-16	14	V82019901	1V82011901	1922-06-01	1	1	3	12	2	12	5	5	0	4000	7	2	2	4	4	1	4	3	3	3	2	2	0	1	1	2	1	8	60	1	1	2	2	1	1	1	2	15	1	0	0	0	0	0
IB024	2007-05-14	14	V82011301	1V82007306	1944-09-01	1	1	5	1	2	1	8	8	0	4000	4	2	2	4	4	1	4	2	2	2	2	4	0	2	1	2	2	18	100	1	1	2	2	1	2	2	1	35	1	0	0	0	0	0
IB025	2007-06-06	14	VBC036801	1VBC021801	1943-12-26	1	1	8	12	2	12	5	5	2	6000	5	2	2	4	4	1	4	3	3	3	2	3	0	1	1	2	2	8	8	1	1	1	0	0	0	0	0	0	1	0	0	0	0	0
IB026	2007-07-02	14	VBC005101	1VBC002401	1949-10-01	1	1	6	1	2	1	0	0	0	5000	2	2	1	4	4	1	4	2	2	2	2	4	0	2	1	2	2	18	0	1	1	2	2	1	2	1	1	40	1	0	0	0	0	0
IB027	2007-07-16	14	VBC077801	1VBC050802	1964-03-01	1	1	3	1	2	01	0	0	0	4000	3	2	1	4	4	1	4	3	3	3	2	4	0	1	1	2	2	3	0	1	1	2	2	1	2	1	1	20	1	0	0	0	0	0
IB028	2007-09-03	14	VBC091301	1VBC059401	1932-12-01	1	1	2	12	2	12	7	7	0	3000	2	2	2	4	4	1	4	3	3	3	2	4	0	1	1	2	1	37	47	1	1	2	2	1	1	1	2	30	1	0	0	0	0	0
IB029	2007-10-09	14	V23008701	1V23007603	1938-06-01	1	2	7	1	2	1	0	0	1	3000	2	2	2	4	4	1	4	3	3	3	2	2	0	2	2	1	2	4	100	1	1	2	2	1	1	2	2	40	1	0	0	0	0	0
IB030	2008-12-10	14	VBB016103	1VBB009803	1971-11-19	1	1	5	2	1	2	5	0	1	4000	4	2	2	4	4	1	4	3	3	3	2	4	0	2	2	2	2	5	5	2	2	2	2	1	1	1	2	3	2	4	1	60	0	4
IB031	2007-12-06	14	H00007902	1H00004104	1958-10-01	1	2	7	1	1	9	5	0	0	3000	2	2	2	2	4	1	1	1	1	1	1	2	0	2	1	1	2	6	36	1	1	2	2	1	2	2	2	20	2	16	1	90	1	2
IB032	2007-11-25	14	VBC030201	1VBC018401	1931-03-01	1	1	2	12	2	12	2	2	0	2000	1	2	2	2	4	1	4	3	3	3	2	2	0	1	1	2	2	12	24	1	1	2	2	1	1	2	1	40	2	5	1	90	1	2
IB033	2008-01-16	14	V56036103	2V56002908	1990-10-01	2	1	7	9	1	1	9	5	2	4000	3	2	2	4	4	1	4	3	3	3	2	2	0	2	2	1	1	12	30	2	2	1	0	0	0	0	0	0	2	3	1	10	2	4
IB034	2008-05-07	14	V82000407	2U00015003	1985-04-21	2	2	7	9	1	3	5	0	1	5000	2	2	1	4	4	1	1	1	1	1	1	4	0	1	1	1	2	2	0	1	1	1	0	0	0	0	0	0	2	15	1	30	1	2
IB035	2008-07-15	14	V24060001	1V24034507	1940-12-01	1	1	3	12	2	12	7	7	0	4000	3	2	2	4	4	1	4	3	3	3	2	2	0	1	1	1	1	10	120	1	1	1	0	0	0	0	0	0	1	0	0	0	0	0
IB036	2008-08-11	16	VBC004901	1VBC002301	1944-06-01	1	1	3	11	2	1	0	0	0	5000	6	2	2	4	4	1	4	2	2	2	2	2	0	2	1	2	2	15	15	1	1	2	2	1	1	2	2	40	1	0	0	0	0	0
IB037	2008-08-11	14	V26038201	1V26019803	1957-10-01	1	1	7	8	2	8	3	3	1	5000	4	2	1	4	4	1	4	3	3	3	2	2	0	1	1	2	2	11	0	1	1	2	1	2	1	1	2	3	1	0	0	0	0	0
IB038	2008-07-24	14	V26000101	1V26014201	1948-07-01	1	1	6	12	2	12	8	8	0	10000	6	2	2	5	4	2	4	3	3	3	2	3	0	1	1	1	2	30	60	1	1	2	2	1	2	1	1	15	1	0	0	0	0	0
IB039	2008-08-13	14	V82018704	1V82011303	1956-01-01	1	1	3	5	1	9	7	5	0	5000	3	2	1	4	4	1	4	3	3	3	2	4	0	1	1	1	1	2	0	1	1	2	2	1	2	2	1	35	1	0	0	0	0	0
IB040	2008-08-24	14	V87012902	1VBB020906	1963-02-01	2	1	4	9	1	1	2	0	0	3000	3	2	2	4	4	1	4	3	3	3	2	2	0	1	2	2	1	4	60	1	1	1	0	0	0	0	0	0	2	1	1	30	1	4
IB041	2008-08-24	14	V87013402	1V87008906	1968-02-18	2	1	5	9	1	2	3	10	1	4000	2	2	1	4	4	1	4	3	3	3	2	2	0	1	2	2	2	4	0	2	2	2	2	1	1	1	2	5	2	1	1	7	1	4
IB042	2008-09-10	14	V59019501	1V59008044	1932-04-01	1	1	3	18	2	18	12	12	0	6000	6	2	2	4	4	2	4	3	3	3	2	2	0	1	1	2	2	150	250	1	2	2	2	1	1	1	2	10	1	0	0	0	0	0
IC001	2005-05-31	15	V41009201	1V41004601	1944-03-01	1	2	6	1	2	1	3	3	1	6000	4	2	2	5	4	1	4	6	6	3	2	2	0	2	1	2	2	10	75	1	1	2	2	1	2	1	1	35	1	0	0	0	0	0
IC002	2005-04-01	15	K00012601	1K00002201	1944-02-01	1	1	9	12	2	12	0	0	1	3000	4	2	2	4	4	1	4	3	3	1	1	2	0	2	1	2	2	5	30	1	1	2	2	1	1	2	1	50	1	0	0	0	0	0
IC003	2005-12-08	15	Q00000202	2Q00000209	1971-01-01	2	2	5	9	1	3	0	0	1	3000	1	2	1	2	4	1	1	1	1	1	2	4	0	1	1	1	2	2	0	1	1	1	0	0	0	0	0	0	1	0	0	0	0	0
IC004	2005-12-28	15	V44007901	1V44005441	1956-04-01	2	1	3	9	2	9	0	0	0	3000	2	2	2	4	4	1	4	3	3	3	1	4	0	1	2	1	1	8	30	1	1	1	0	0	0	0	0	0	1	0	0	0	0	0
IC005	2006-02-05	15	P00002701	1P00001506	1953-10-01	1	2	4	5	2	5	5	5	0	3000	1	2	2	4	4	1	4	2	2	2	2	2	0	1	1	2	2	5	50	1	1	2	2	1	1	2	2	20	1	0	0	0	0	0
IC006	2006-02-23	15	DX0020602	1DX0011502	1944-10-01	2	1	6	9	1	12	0	0	1	4000	3	2	2	4	4	1	4	3	3	3	2	3	0	1	1	2	2	15	100	1	1	2	2	1	1	1	2	20	1	0	0	0	0	0
IC007	2006-03-22	15	P00009401	1P00006405	1937-04-01	1	2	5	1	2	1	2	2	0	3000	2	2	2	4	4	1	4	2	2	2	2	2	0	2	1	1	2	7	40	1	1	1	0	0	0	0	0	0	1	0	0	0	0	0
IC008	2006-03-29	15	V30009305	1V30006447	1981-06-03	1	1	11	8	1	8	9	5	0	5000	5	2	2	4	4	1	4	3	3	3	2	3	0	2	1	2	2	20	900	1	1	2	2	1	2	1	1	7	1	0	0	0	0	0
IC009	2006-05-21	15	V40012102	2V40010109	1969-07-01	2	1	5	9	1	2	0	0	1	3000	2	2	1	2	4	1	4	3	3	3	2	2	0	1	1	2	2	3	0	1	1	1	0	0	0	0	0	0	1	0	0	0	0	0
IC010	2006-05-30	15	P00029201	1P00018703	1944-10-01	1	2	5	3	2	3	3	3	0	4000	3	2	1	4	4	1	1	1	1	1	2	2	0	1	1	1	2	5	0	1	1	2	2	1	1	2	1	40	1	0	0	0	0	0
IC011	2006-12-16	15	L00001701	1V29010003	1954-08-01	1	2	5	4	2	4	0	0	1	3000	2	2	1	4	4	1	4	1	1	1	2	1	0	1	1	1	1	3	0	1	1	2	2	1	1	2	1	40	1	0	0	0	0	0
IC012	2007-02-27	15	K00018701	1K00013303	1958-01-01	1	1	8	7	2	7	0	0	0	3000	2	2	1	4	4	1	4	3	3	3	2	2	0	1	1	2	2	4	0	1	1	2	2	1	1	2	1	20	1	0	0	0	0	0
IC013	2007-06-26	15	V41016001	1V41008705	1954-08-01	1	1	8	2	2	2	0	0	1	3000	2	2	1	4	4	1	4	3	3	3	2	2	0	1	1	2	2	4	0	1	1	2	2	1	2	2	2	12	1	0	0	0	0	0
IC014	2008-07-08	15	DX0008201	1DX0003904	1956-11-01	2	1	5	9	2	9	0	0	2	3000	2	2	2	4	4	1	4	3	3	3	2	2	0	2	2	2	2	3	10	1	1	2	2	1	1	1	2	20	2	7	1	120	2	3
IC015	2008-07-22	15	V27011805	1V27004141	1980-04-16	1	1	5	2	1	12	5	0	1	3000	3	2	2	4	4	1	4	3	3	3	2	2	0	1	1	2	2	4	30	1	1	2	2	1	2	2	1	6	1	0	0	0	0	0
IC016	2008-07-27	15	DX0000601	2DX0021815	1956-04-01	1	1	7	8	2	8	4	4	1	4000	3	2	2	4	4	1	5	3	3	3	1	2	0	1	1	2	1	7	36	1	1	2	2	1	2	2	1	30	1	0	0	0	0	0
IC017	2008-09-11	15	P00018801	1P00012004	1957-01-01	1	2	5	77	2	77	4	4	0	3000	2	2	1	4	4	1	4	3	3	3	2	3	0	1	1	1	1	10	0	1	1	1	0	0	0	0	0	0	1	0	0	0	0	0
ID001	2005-05-30	16	V18003801	1V18002002	1940-09-01	1	1	5	8	2	08	0	0	0	3000	1	2	1	4	4	1	4	2	3	3	1	4	0	1	1	2	1	5	0	1	1	2	2	1	1	1	2	5	1	0	0	0	0	0
ID002	2005-05-31	16	V17018701	1V17012040	1944-01-01	1	1	7	6	2	6	12	12	0	5000	3	2	2	4	4	1	4	3	3	3	2	4	0	2	1	2	1	20	150	1	1	2	2	1	1	1	2	20	2	5	1	30	2	4
ID003	2005-06-02	16	V89020905	2V89014708	1988-01-08	2	1	5	10	1	8	7	0	0	5000	3	2	2	4	4	1	4	3	3	3	2	4	0	2	1	2	2	8	10	1	1	1	0	0	0	0	0	0	2	3	1	60	2	2
ID004	2005-07-27	16	V84047702	1V84025602	1941-11-01	2	1	3	9	1	17	0	5	0	2000	4	2	2	4	4	1	4	4	3	3	2	3	0	1	1	2	2	5	7	1	1	2	2	1	1	1	2	20	1	0	0	0	0	0
ID005	2005-10-02	16	V84037910	1V84014505	1966-11-01	1	1	14	14	1	1	0	0	2	10000	6	2	2	4	4	1	4	4	4	4	2	3	0	1	1	2	2	12	80	1	1	2	2	1	2	1	1	15	1	0	0	0	0	0
ID006	2005-10-20	16	V84005001	1V84003011	1947-12-01	1	1	6	1	2	01	0	0	0	3000	4	2	2	4	4	1	4	3	3	3	2	4	0	2	1	2	2	6	13	1	1	2	2	1	1	2	2	40	1	0	0	0	0	0
ID007	2006-01-24	16	V16012603	1V16008808	1973-02-15	1	1	3	1	1	1	2	10	0	3500	3	2	2	4	4	1	4	3	3	3	2	2	0	1	1	2	1	10	64	2	2	1	0	0	0	0	0	0	1	0	0	0	0	0
ID008	2006-04-20	16	R00002401	1R00001204	1968-05-13	1	1	3	7	2	7	0	0	0	3000	1	1	1	2	4	1	4	3	4	1	2	4	0	1	1	1	1	0	0	2	2	2	2	1	1	2	1	20	1	0	0	0	0	0
ID009	2006-05-04	16	V63047602	4V63025803	1983-10-15	2	1	5	9	1	1	0	0	1	2500	2	2	2	4	4	1	4	4	4	4	2	2	0	2	1	1	1	10	10	2	2	1	0	0	0	0	0	0	1	0	0	0	0	0
ID010	2006-06-12	16	V89010501	1V89007304	1964-04-01	1	1	6	2	2	02	0	0	1	2500	2	2	2	4	4	1	4	3	3	3	2	4	0	1	1	2	2	7	20	2	2	2	2	1	1	2	1	10	1	0	0	0	0	0
ID011	2006-09-25	16	V15011001	1V15007701	1930-04-01	1	1	3	12	2	12	6	6	0	5000	4	2	2	4	4	2	4	3	3	3	2	3	0	1	1	2	2	15	126	1	1	2	2	1	1	1	2	30	1	0	0	0	0	0
ID012	2007-03-25	16	V89011001	1V89007903	1958-11-01	1	1	5	1	2	1	3	3	0	3000	3	2	2	4	4	1	4	3	4	3	2	4	0	1	1	2	1	4	60	1	1	2	2	1	2	2	1	25	1	0	0	0	0	0
ID013	2007-04-10	16	V34006501	1V34004107	1951-02-01	1	1	3	8	2	08	4	4	0	3000	2	2	2	4	4	1	4	4	4	3	2	2	0	1	1	1	1	8	35	1	1	2	2	1	2	2	1	30	1	0	0	0	0	0
ID014	2007-04-11	16	V17004401	1V17002901	1936-07-01	1	1	4	8	2	08	0	0	1	3000	2	2	2	4	4	1	4	3	3	3	2	2	0	1	1	1	1	6	20	1	1	1	0	0	0	0	0	0	1	0	0	0	0	0
ID015	2007-08-08	16	V34017801	1V34010005	1972-01-06	1	1	4	1	2	1	0	0	0	3000	1	2	1	2	4	1	4	4	4	4	2	4	0	1	1	2	2	5	0	1	1	2	2	1	1	2	1	8	2	2	1	15	1	4
ID016	2007-10-17	16	V25011103	1V25010303	1950-08-01	1	2	7	1	1	12	10	3	0	3000	4	2	2	4	4	1	4	1	1	1	1	4	0	2	1	2	2	12	80	1	1	2	2	1	2	2	2	30	1	0	0	0	0	0
ID017	2007-11-04	16	V84031501	1V84030001	1938-12-01	1	1	4	1	2	1	0	0	0	3000	3	2	2	4	4	1	4	3	3	3	2	2	0	1	1	1	1	10	32	1	1	2	2	1	1	2	1	40	1	0	0	0	0	0
ID018	2007-10-18	16	V67009501	1V67008404	1956-09-01	1	2	6	8	2	8	9	9	1	2500	3	2	1	3	4	1	4	3	3	3	2	2	0	2	1	2	1	4	0	1	1	2	2	1	2	2	1	14	1	0	0	0	0	0
ID019	2007-12-19	16	V18035501	1V18021142	1950-02-01	1	1	5	1	2	1	5	5	1	5000	2	2	1	4	4	1	4	3	3	3	2	2	0	2	1	2	2	10	0	1	1	2	2	1	1	2	1	2	1	0	0	0	0	0
ID020	2008-02-12	16	V18020101	1V18013803	1947-12-01	1	1	6	1	2	1	9	9	1	5000	3	2	2	4	4	1	4	4	4	4	2	2	0	2	1	2	2	6	90	1	1	2	2	1	1	1	2	5	1	0	0	0	0	0
ID021	2008-02-26	16	R00029901	1R00018940	1954-03-01	1	2	6	3	2	3	0	0	1	3000	2	2	1	4	4	1	4	1	1	1	1	2	0	2	1	1	1	4	0	1	1	2	2	1	2	1	2	30	1	0	0	0	0	0
ID022	2008-03-27	16	V25003101	1V25001904	1960-08-01	1	2	4	8	2	8	2	8	0	5000	1	2	2	3	4	1	1	1	1	1	2	2	0	1	1	1	2	1	12	1	1	2	2	1	1	2	2	30	1	0	0	0	0	0
ID023	2008-05-15	16	V18036102	1V18020141	1944-07-01	1	1	4	8	1	09	1	0	0	4000	3	2	2	4	4	1	4	3	3	3	2	2	0	1	1	2	1	4	42	1	1	2	2	1	2	2	1	30	1	0	0	0	0	0
ID024	2008-05-15	16	V17004401	1V17002901	1936-07-01	1	1	2	1	2	1	0	0	0	2500	3	2	2	4	4	1	4	3	3	3	2	2	0	1	1	1	1	2	10	1	1	1	0	0	0	0	0	0	1	0	0	0	0	0
ID025	2008-05-18	16	T00033801	1T00018608	1949-06-01	1	2	8	3	2	03	0	0	1	10000	4	2	2	4	4	1	1	1	1	1	1	4	0	1	1	1	2	2	30	1	1	2	2	1	1	2	2	40	1	0	0	0	0	0
ID026	2008-07-27	16	V25008602	2V25008509	1967-07-01	2	2	4	9	1	3	0	0	0	3000	2	2	1	4	4	1	4	1	1	1	2	4	0	2	1	1	2	4	0	1	1	2	2	1	1	1	2	20	1	0	0	0	0	0
ID027	2008-08-24	16	S00019001	1D33009706	1964-03-01	1	1	6	5	2	5	4	4	1	4000	2	2	2	4	4	1	4	3	3	3	2	2	0	2	1	2	2	8	48	1	1	1	0	0	0	0	0	0	1	0	0	0	0	0
[truncated: 159 more columns]
